# Supplementary material for: Temporal depressive symptom networks in older adults during the COVID-19 pandemic
Source: J Mood Anxiety Disord. 2025 Nov 7;12:100156. doi: 10.1016/j.xjmad.2025.100156 (PMC12657744; doi:10.1016/j.xjmad.2025.100156)
Supplement: Supplementary file 2 — Supplementary material [file mmc2.xlsx]

## Sheet: Tabelle1
	nodeOut	nodeIn	value	DomainOut	DomainIn	nodeOut	nodeIn	value	DomainOut	DomainIn	nodeOut	nodeIn	value	DomainOut	DomainIn
9	Eft	gng	2.35483	Somatic Complaints	Somatic Complaints	hpy	enj	2.10353	Depressed Affect	Depressed Affect	enj	hpy	3.07039	Depressed Affect	Depressed Affect
10	hpy	enj	2.17815	Depressed Affect	Depressed Affect	lnl	dep	2.08969	Depressed Affect	Depressed Affect	Eft	gng	2.57246	Somatic Complaints	Somatic Complaints
11	Eft	dep	2.04743	Somatic Complaints	Depressed Affect	Eft	gng	2.07925	Somatic Complaints	Somatic Complaints	gng	Eft	2.40872	Somatic Complaints	Somatic Complaints
12	gng	Eft	1.96199	Somatic Complaints	Somatic Complaints	gng	dep	2.0577	Somatic Complaints	Depressed Affect	dep	lnl	2.16319	Depressed Affect	Depressed Affect
13	lnl	dep	1.929	Depressed Affect	Depressed Affect	dep	sad	1.95527	Depressed Affect	Depressed Affect	lnl	sad	1.96239	Depressed Affect	Depressed Affect
14	lnl	sad	1.91366	Depressed Affect	Depressed Affect	gng	Eft	1.92046	Somatic Complaints	Somatic Complaints	dep	sad	1.95433	Depressed Affect	Depressed Affect
15	dep	lnl	1.84343	Depressed Affect	Depressed Affect	dep	lnl	1.8438	Depressed Affect	Depressed Affect	lnl	gng	1.84331	Depressed Affect	Somatic Complaints
16	enj	hpy	1.75348	Depressed Affect	Depressed Affect	lnl	gng	1.829	Depressed Affect	Somatic Complaints	Eft	dep	1.79392	Somatic Complaints	Depressed Affect
17	slp	sad	1.60315	Somatic Complaints	Depressed Affect	sad	dep	1.79187	Depressed Affect	Depressed Affect	lnl	dep	1.77324	Depressed Affect	Depressed Affect
18	slp	Eft	1.56023	Somatic Complaints	Somatic Complaints	lnl	slp	1.76882	Depressed Affect	Somatic Complaints	Eft	slp	1.72784	Somatic Complaints	Somatic Complaints
19	lnl	Eft	1.54032	Depressed Affect	Somatic Complaints	lnl	Eft	1.75813	Depressed Affect	Somatic Complaints	sad	Eft	1.60022	Depressed Affect	Somatic Complaints
20	slp	gng	1.49717	Somatic Complaints	Somatic Complaints	gng	sad	1.75314	Somatic Complaints	Depressed Affect	sad	gng	1.45535	Depressed Affect	Somatic Complaints
21	sad	dep	1.45818	Depressed Affect	Depressed Affect	lnl	sad	1.71124	Depressed Affect	Depressed Affect	lnl	Eft	1.44508	Depressed Affect	Somatic Complaints
22	lnl	gng	1.45392	Depressed Affect	Somatic Complaints	enj	hpy	1.47737	Depressed Affect	Depressed Affect	sad	slp	1.44349	Depressed Affect	Somatic Complaints
23	dep	sad	1.43015	Depressed Affect	Depressed Affect	Eft	dep	1.47232	Somatic Complaints	Depressed Affect	gng	sad	1.43851	Somatic Complaints	Depressed Affect
24	gng	slp	1.35566	Somatic Complaints	Somatic Complaints	Eft	lnl	1.37738	Somatic Complaints	Depressed Affect	slp	Eft	1.41958	Somatic Complaints	Somatic Complaints
25	slp	dep	1.3383	Somatic Complaints	Depressed Affect	Eft	sad	1.30952	Somatic Complaints	Depressed Affect	dep	slp	1.34321	Depressed Affect	Somatic Complaints
26	Eft	lnl	1.3094	Somatic Complaints	Depressed Affect	gng	slp	1.28852	Somatic Complaints	Somatic Complaints	slp	dep	1.34302	Somatic Complaints	Depressed Affect
27	Eft	sad	1.30558	Somatic Complaints	Depressed Affect	slp	sad	1.25444	Somatic Complaints	Depressed Affect	dep	Eft	1.32068	Depressed Affect	Somatic Complaints
28	dep	Eft	1.30313	Depressed Affect	Somatic Complaints	sad	Eft	1.19693	Depressed Affect	Somatic Complaints	Eft	sad	1.3168	Somatic Complaints	Depressed Affect
29	Eft	slp	1.231	Somatic Complaints	Somatic Complaints	gng	lnl	1.17953	Somatic Complaints	Depressed Affect	hpy	enj	1.27409	Depressed Affect	Depressed Affect
30	gng	dep	1.22987	Somatic Complaints	Depressed Affect	slp	dep	1.15908	Somatic Complaints	Depressed Affect	dep	gng	1.20369	Depressed Affect	Somatic Complaints
31	sad	lnl	1.21485	Depressed Affect	Depressed Affect	slp	Eft	1.14192	Somatic Complaints	Somatic Complaints	slp	gng	1.20234	Somatic Complaints	Somatic Complaints
32	gng	sad	1.20748	Somatic Complaints	Depressed Affect	dep	Eft	1.13826	Depressed Affect	Somatic Complaints	sad	dep	1.18492	Depressed Affect	Depressed Affect
33	gng	lnl	1.20553	Somatic Complaints	Depressed Affect	slp	gng	1.08099	Somatic Complaints	Somatic Complaints	gng	dep	1.16089	Somatic Complaints	Depressed Affect
34	lnl	slp	1.17056	Depressed Affect	Somatic Complaints	sad	lnl	1.03293	Depressed Affect	Depressed Affect	slp	lnl	1.14669	Somatic Complaints	Depressed Affect
35	slp	lnl	1.16453	Somatic Complaints	Depressed Affect	hpy	dep	1	Depressed Affect	Depressed Affect	Eft	lnl	1.11436	Somatic Complaints	Depressed Affect
36	sad	Eft	1.13509	Depressed Affect	Somatic Complaints	slp	hpy	1	Somatic Complaints	Depressed Affect	slp	sad	1.08516	Somatic Complaints	Depressed Affect
37	sad	slp	1.12719	Depressed Affect	Somatic Complaints	hpy	lnl	1	Depressed Affect	Depressed Affect	sad	lnl	1.07416	Depressed Affect	Depressed Affect
38	sad	gng	1.07336	Depressed Affect	Somatic Complaints	enj	lnl	1	Depressed Affect	Depressed Affect	gng	slp	1.07124	Somatic Complaints	Somatic Complaints
39	dep	slp	1.04009	Depressed Affect	Somatic Complaints	slp	lnl	1	Somatic Complaints	Depressed Affect	gng	lnl	1.00188	Somatic Complaints	Depressed Affect
40	enj	dep	1	Depressed Affect	Depressed Affect	hpy	Eft	1	Depressed Affect	Somatic Complaints	Eft	hpy	1	Somatic Complaints	Depressed Affect
41	dep	gng	1	Depressed Affect	Somatic Complaints	enj	Eft	1	Depressed Affect	Somatic Complaints	gng	hpy	1	Somatic Complaints	Depressed Affect
42	enj	slp	0.99308	Depressed Affect	Somatic Complaints	dep	slp	1	Depressed Affect	Somatic Complaints	hpy	lnl	1	Depressed Affect	Depressed Affect
43	sad	hpy	0.986556	Depressed Affect	Depressed Affect	sad	slp	1	Depressed Affect	Somatic Complaints	slp	enj	1	Somatic Complaints	Depressed Affect
44	enj	Eft	0.974279	Depressed Affect	Somatic Complaints	Eft	slp	1	Somatic Complaints	Somatic Complaints	lnl	slp	1	Depressed Affect	Somatic Complaints
45	enj	lnl	0.949497	Depressed Affect	Depressed Affect	dep	gng	1	Depressed Affect	Somatic Complaints	hpy	gng	1	Depressed Affect	Somatic Complaints
46	slp	enj	0.840125	Somatic Complaints	Depressed Affect	sad	gng	1	Depressed Affect	Somatic Complaints	hpy	sad	0.995486	Depressed Affect	Depressed Affect
47	hpy	slp	0.784815	Depressed Affect	Somatic Complaints	enj	gng	1	Depressed Affect	Somatic Complaints	slp	hpy	0.995413	Somatic Complaints	Depressed Affect
48	hpy	gng	0.784396	Depressed Affect	Somatic Complaints	hpy	slp	0.95726	Depressed Affect	Somatic Complaints	hpy	slp	0.986304	Depressed Affect	Somatic Complaints
49	sad	enj	0.783631	Depressed Affect	Depressed Affect	slp	enj	0.949288	Somatic Complaints	Depressed Affect	enj	slp	0.940095	Depressed Affect	Somatic Complaints
50	hpy	sad	0.782713	Depressed Affect	Depressed Affect	enj	sad	0.903908	Depressed Affect	Depressed Affect	hpy	Eft	0.889376	Depressed Affect	Somatic Complaints
51	slp	hpy	0.771191	Somatic Complaints	Depressed Affect	dep	enj	0.835542	Depressed Affect	Depressed Affect	gng	enj	0.869557	Somatic Complaints	Depressed Affect
52	gng	hpy	0.768686	Somatic Complaints	Depressed Affect	hpy	sad	0.835315	Depressed Affect	Depressed Affect	enj	gng	0.82767	Depressed Affect	Somatic Complaints
53	lnl	enj	0.746336	Depressed Affect	Depressed Affect	lnl	hpy	0.821463	Depressed Affect	Depressed Affect	enj	sad	0.76957	Depressed Affect	Depressed Affect
54	hpy	lnl	0.735997	Depressed Affect	Depressed Affect	enj	slp	0.812872	Depressed Affect	Somatic Complaints	lnl	hpy	0.755246	Depressed Affect	Depressed Affect
55	dep	hpy	0.715342	Depressed Affect	Depressed Affect	lnl	enj	0.796736	Depressed Affect	Depressed Affect	enj	Eft	0.688273	Depressed Affect	Somatic Complaints
56	enj	sad	0.713952	Depressed Affect	Depressed Affect	hpy	gng	0.771981	Depressed Affect	Somatic Complaints	Eft	enj	0.633443	Somatic Complaints	Depressed Affect
57	Eft	enj	0.70952	Somatic Complaints	Depressed Affect	enj	dep	0.771792	Depressed Affect	Depressed Affect	enj	dep	0.631534	Depressed Affect	Depressed Affect
58	dep	enj	0.693357	Depressed Affect	Depressed Affect	gng	hpy	0.746945	Somatic Complaints	Depressed Affect	dep	enj	0.631258	Depressed Affect	Depressed Affect
59	hpy	Eft	0.682914	Depressed Affect	Somatic Complaints	Eft	enj	0.695455	Somatic Complaints	Depressed Affect	sad	hpy	0.626507	Depressed Affect	Depressed Affect
60	enj	gng	0.682696	Depressed Affect	Somatic Complaints	sad	hpy	0.690071	Depressed Affect	Depressed Affect	hpy	dep	0.62264	Depressed Affect	Depressed Affect
61						gng	enj	0.675872	Somatic Complaints	Depressed Affect	sad	enj	0.568259	Depressed Affect	Depressed Affect
