# Supplementary material for: Temporal depressive symptom networks in older adults during the COVID-19 pandemic
Source: J Mood Anxiety Disord. 2025 Nov 7;12:100156. doi: 10.1016/j.xjmad.2025.100156 (PMC12657744; doi:10.1016/j.xjmad.2025.100156)
Supplement: Supplementary file 3 — Supplementary material [file mmc3.xlsx]

## Sheet: Tabelle1
	nodeOut	nodeIn	value	DomainOut	DomainIn	nodeOut	nodeIn	value	DomainOut	DomainIn	nodeOut	nodeIn	value	DomainOut	DomainIn
9	Eft	gng	2.35916	Somatic Complaints	Somatic Complaints	lnl	dep	2.64108	Depressed Affect	Depressed Affect	Eft	gng	2.7196	Somatic Complaints	Somatic Complaints
10	Eft	dep	2.06523	Somatic Complaints	Depressed Affect	gng	Eft	2.43071	Somatic Complaints	Somatic Complaints	enj	hpy	2.30455	Depressed Affect	Depressed Affect
11	hpy	enj	1.99019	Depressed Affect	Depressed Affect	lnl	sad	2.02768	Depressed Affect	Depressed Affect	gng	Eft	2.08007	Somatic Complaints	Somatic Complaints
12	lnl	dep	1.90378	Depressed Affect	Depressed Affect	dep	sad	1.91773	Depressed Affect	Depressed Affect	dep	sad	2.05877	Depressed Affect	Depressed Affect
13	enj	hpy	1.88298	Depressed Affect	Depressed Affect	lnl	gng	1.87754	Depressed Affect	Somatic Complaints	dep	lnl	1.98579	Depressed Affect	Depressed Affect
14	gng	Eft	1.83988	Somatic Complaints	Somatic Complaints	lnl	Eft	1.83231	Depressed Affect	Somatic Complaints	lnl	sad	1.89251	Depressed Affect	Depressed Affect
15	lnl	sad	1.81373	Depressed Affect	Depressed Affect	lnl	slp	1.7107	Depressed Affect	Somatic Complaints	hpy	enj	1.76797	Depressed Affect	Depressed Affect
16	dep	lnl	1.75607	Depressed Affect	Depressed Affect	enj	hpy	1.63818	Depressed Affect	Depressed Affect	sad	slp	1.64971	Depressed Affect	Somatic Complaints
17	slp	sad	1.58348	Somatic Complaints	Depressed Affect	slp	sad	1.59045	Somatic Complaints	Depressed Affect	dep	Eft	1.62208	Depressed Affect	Somatic Complaints
18	lnl	Eft	1.53	Depressed Affect	Somatic Complaints	gng	dep	1.55603	Somatic Complaints	Depressed Affect	lnl	dep	1.51101	Depressed Affect	Depressed Affect
19	sad	dep	1.52513	Depressed Affect	Depressed Affect	sad	lnl	1.55236	Depressed Affect	Depressed Affect	Eft	sad	1.47028	Somatic Complaints	Depressed Affect
20	slp	gng	1.5132	Somatic Complaints	Somatic Complaints	Eft	gng	1.53469	Somatic Complaints	Somatic Complaints	Eft	dep	1.45703	Somatic Complaints	Depressed Affect
21	slp	Eft	1.50894	Somatic Complaints	Somatic Complaints	sad	dep	1.47083	Depressed Affect	Depressed Affect	slp	dep	1.45654	Somatic Complaints	Depressed Affect
22	lnl	gng	1.44232	Depressed Affect	Somatic Complaints	slp	dep	1.44665	Somatic Complaints	Depressed Affect	slp	sad	1.35257	Somatic Complaints	Depressed Affect
23	dep	sad	1.38938	Depressed Affect	Depressed Affect	hpy	enj	1.42673	Depressed Affect	Depressed Affect	dep	gng	1.35216	Depressed Affect	Somatic Complaints
24	sad	lnl	1.33548	Depressed Affect	Depressed Affect	gng	sad	1.3675	Somatic Complaints	Depressed Affect	lnl	Eft	1.32776	Depressed Affect	Somatic Complaints
25	Eft	sad	1.31868	Somatic Complaints	Depressed Affect	dep	lnl	1.36434	Depressed Affect	Depressed Affect	slp	gng	1.31329	Somatic Complaints	Somatic Complaints
26	dep	Eft	1.3009	Depressed Affect	Somatic Complaints	slp	gng	1.33254	Somatic Complaints	Somatic Complaints	gng	dep	1.30176	Somatic Complaints	Depressed Affect
27	Eft	lnl	1.28881	Somatic Complaints	Depressed Affect	Eft	dep	1.31599	Somatic Complaints	Depressed Affect	lnl	gng	1.29548	Depressed Affect	Somatic Complaints
28	Eft	slp	1.28323	Somatic Complaints	Somatic Complaints	gng	slp	1.28975	Somatic Complaints	Somatic Complaints	Eft	lnl	1.29037	Somatic Complaints	Depressed Affect
29	slp	dep	1.23148	Somatic Complaints	Depressed Affect	slp	Eft	1.28175	Somatic Complaints	Somatic Complaints	slp	Eft	1.24947	Somatic Complaints	Somatic Complaints
30	gng	slp	1.22852	Somatic Complaints	Somatic Complaints	sad	gng	1.23762	Depressed Affect	Somatic Complaints	sad	Eft	1.24225	Depressed Affect	Somatic Complaints
31	sad	slp	1.21559	Depressed Affect	Somatic Complaints	dep	Eft	1.20793	Depressed Affect	Somatic Complaints	Eft	slp	1.24091	Somatic Complaints	Somatic Complaints
32	gng	lnl	1.21213	Somatic Complaints	Depressed Affect	gng	lnl	1.20555	Somatic Complaints	Depressed Affect	sad	gng	1.2317	Depressed Affect	Somatic Complaints
33	gng	dep	1.16974	Somatic Complaints	Depressed Affect	slp	lnl	1.1747	Somatic Complaints	Depressed Affect	sad	dep	1.20795	Depressed Affect	Depressed Affect
34	slp	lnl	1.16347	Somatic Complaints	Depressed Affect	sad	Eft	1.15692	Depressed Affect	Somatic Complaints	dep	slp	1.17076	Depressed Affect	Somatic Complaints
35	sad	Eft	1.11924	Depressed Affect	Somatic Complaints	sad	slp	1.11117	Depressed Affect	Somatic Complaints	gng	sad	1.11602	Somatic Complaints	Depressed Affect
36	gng	sad	1.09891	Somatic Complaints	Depressed Affect	enj	Eft	1.09073	Depressed Affect	Somatic Complaints	gng	lnl	1.11244	Somatic Complaints	Depressed Affect
37	sad	gng	1.06459	Depressed Affect	Somatic Complaints	Eft	lnl	1.06699	Somatic Complaints	Depressed Affect	gng	slp	1.06669	Somatic Complaints	Somatic Complaints
38	lnl	slp	1.03007	Depressed Affect	Somatic Complaints	dep	gng	1.03122	Depressed Affect	Somatic Complaints	sad	lnl	1.06371	Depressed Affect	Depressed Affect
39	dep	gng	1.00063	Depressed Affect	Somatic Complaints	enj	dep	1	Depressed Affect	Depressed Affect	slp	lnl	1.03793	Somatic Complaints	Depressed Affect
40	enj	dep	1	Depressed Affect	Depressed Affect	hpy	lnl	1	Depressed Affect	Depressed Affect	hpy	Eft	1	Depressed Affect	Somatic Complaints
41	dep	slp	1	Depressed Affect	Somatic Complaints	Eft	sad	1	Somatic Complaints	Depressed Affect	lnl	slp	1	Depressed Affect	Somatic Complaints
42	enj	slp	1	Depressed Affect	Somatic Complaints	dep	slp	1	Depressed Affect	Somatic Complaints	slp	hpy	0.953627	Somatic Complaints	Depressed Affect
43	enj	Eft	0.971774	Depressed Affect	Somatic Complaints	hpy	slp	1	Depressed Affect	Somatic Complaints	hpy	gng	0.935061	Depressed Affect	Somatic Complaints
44	enj	lnl	0.964869	Depressed Affect	Depressed Affect	Eft	slp	1	Somatic Complaints	Somatic Complaints	gng	hpy	0.91065	Somatic Complaints	Depressed Affect
45	sad	hpy	0.901643	Depressed Affect	Depressed Affect	enj	gng	1	Depressed Affect	Somatic Complaints	slp	enj	0.886112	Somatic Complaints	Depressed Affect
46	hpy	slp	0.898551	Depressed Affect	Somatic Complaints	enj	sad	0.97398	Depressed Affect	Depressed Affect	hpy	sad	0.853972	Depressed Affect	Depressed Affect
47	hpy	sad	0.860138	Depressed Affect	Depressed Affect	hpy	dep	0.971648	Depressed Affect	Depressed Affect	hpy	lnl	0.840264	Depressed Affect	Depressed Affect
48	gng	hpy	0.855092	Somatic Complaints	Depressed Affect	hpy	sad	0.92387	Depressed Affect	Depressed Affect	sad	enj	0.828582	Depressed Affect	Depressed Affect
49	slp	enj	0.825826	Somatic Complaints	Depressed Affect	Eft	enj	0.887256	Somatic Complaints	Depressed Affect	hpy	slp	0.820016	Depressed Affect	Somatic Complaints
50	hpy	lnl	0.803633	Depressed Affect	Depressed Affect	enj	slp	0.856349	Depressed Affect	Somatic Complaints	enj	slp	0.818291	Depressed Affect	Somatic Complaints
51	sad	enj	0.762027	Depressed Affect	Depressed Affect	dep	enj	0.849335	Depressed Affect	Depressed Affect	Eft	hpy	0.815183	Somatic Complaints	Depressed Affect
52	gng	enj	0.761942	Somatic Complaints	Depressed Affect	Eft	hpy	0.837679	Somatic Complaints	Depressed Affect	gng	enj	0.758803	Somatic Complaints	Depressed Affect
53	lnl	enj	0.759106	Depressed Affect	Depressed Affect	hpy	Eft	0.833778	Depressed Affect	Somatic Complaints	lnl	hpy	0.74744	Depressed Affect	Depressed Affect
54	enj	gng	0.754075	Depressed Affect	Somatic Complaints	hpy	gng	0.828094	Depressed Affect	Somatic Complaints	dep	enj	0.708929	Depressed Affect	Depressed Affect
55	slp	hpy	0.752086	Somatic Complaints	Depressed Affect	enj	lnl	0.814796	Depressed Affect	Depressed Affect	Eft	enj	0.703224	Somatic Complaints	Depressed Affect
56	hpy	gng	0.736787	Depressed Affect	Somatic Complaints	sad	hpy	0.80858	Depressed Affect	Depressed Affect	hpy	dep	0.70318	Depressed Affect	Depressed Affect
57	dep	hpy	0.726017	Depressed Affect	Depressed Affect	gng	hpy	0.804998	Somatic Complaints	Depressed Affect	enj	gng	0.700448	Depressed Affect	Somatic Complaints
58	enj	sad	0.720154	Depressed Affect	Depressed Affect	dep	hpy	0.798448	Depressed Affect	Depressed Affect	enj	lnl	0.695855	Depressed Affect	Depressed Affect
59	hpy	Eft	0.718761	Depressed Affect	Somatic Complaints	slp	hpy	0.797683	Somatic Complaints	Depressed Affect	lnl	enj	0.687002	Depressed Affect	Depressed Affect
60	dep	enj	0.694071	Depressed Affect	Depressed Affect	sad	enj	0.794057	Depressed Affect	Depressed Affect	enj	dep	0.682814	Depressed Affect	Depressed Affect
61						slp	enj	0.782047	Somatic Complaints	Depressed Affect	sad	hpy	0.678097	Depressed Affect	Depressed Affect
